# Supplementary material for: Geum sunhangii (Rosaceae), a new species from Hubei Province, China
Source: PhytoKeys. 2020 Aug 21;156:113–24. doi: 10.3897/phytokeys.156.37277 (PMC7455576; doi:10.3897/phytokeys.156.37277)
Supplement: XML Treatment for Geum sunhangii [file phytokeys.156.37277-treatment1.xml]

<!DOCTYPE tp:taxon-treatment
  PUBLIC "-//TaxonX//DTD Taxonomic Treatment Publishing DTD v0 20100105//EN" "tax-treatment-NSO.dtd">
<tp:taxon-treatment xmlns:tp="http://www.plazi.org/taxpub"><tp:treatment-meta><kwd-group><label>Taxon classification</label><kwd><named-content xmlns:xlink="http://www.w3.org/1999/xlink" content-type="kingdom">Plantae</named-content></kwd><kwd><named-content xmlns:xlink="http://www.w3.org/1999/xlink" content-type="order">Rosales</named-content></kwd><kwd><named-content xmlns:xlink="http://www.w3.org/1999/xlink" content-type="family">Rosaceae</named-content></kwd></kwd-group><mixed-citation publication-type="journal"><person-group><name><surname>Lv</surname><given-names>Zhen-Yu</given-names></name><name><surname>Zhang</surname><given-names>Dai-Gui</given-names></name><name><surname>Huang</surname><given-names>Xian-Han</given-names></name><name><surname>Wang5</surname><given-names>Heng-Chang</given-names></name><name><surname>Yang6</surname><given-names>Jing-Yuan</given-names></name><name><surname>Tojibaev</surname><given-names>Komiljon</given-names></name><name><surname>Deng</surname><given-names>Tao</given-names></name><name><surname>Li</surname><given-names>Zhi-Min</given-names></name></person-group><article-title><italic><tp:taxon-name><tp:taxon-name-part taxon-name-part-type="genus" reg="Geum">Geum</tp:taxon-name-part> <tp:taxon-name-part taxon-name-part-type="species" reg="sunhangii">sunhangii</tp:taxon-name-part></tp:taxon-name></italic> (<tp:taxon-name><tp:taxon-name-part taxon-name-part-type="family">Rosaceae</tp:taxon-name-part></tp:taxon-name>), a new species from Hubei Province, China</article-title><source>PhytoKeys</source><day>21</day><month>8</month><year>2020</year><volume>156</volume><fpage>113</fpage><lpage>124</lpage><pub-id pub-id-type="doi">10.3897/phytokeys.156.37277</pub-id></mixed-citation></tp:treatment-meta><tp:nomenclature><tp:taxon-name><object-id xmlns:xlink="http://www.w3.org/1999/xlink" content-type="arpha" xlink:type="simple">C0CE27B4-E648-5877-AF76-D216E0718005</object-id>
              <tp:taxon-name-part taxon-name-part-type="genus" reg="Geum">Geum</tp:taxon-name-part>
              <tp:taxon-name-part taxon-name-part-type="species" reg="sunhangii">sunhangii</tp:taxon-name-part>
              <object-id xmlns:xlink="http://www.w3.org/1999/xlink" content-type="ipni" xlink:type="simple">urn:lsid:ipni.org:names:77211169-1</object-id>
            </tp:taxon-name><tp:taxon-authority>D.G. Zhang, T. Deng, Z.Y. Lv &amp; Z.M. Li</tp:taxon-authority><tp:taxon-status xmlns:xlink="http://www.w3.org/1999/xlink" xlink:type="simple">sp. nov.</tp:taxon-status><xref ref-type="fig" rid="F1">Figures 1</xref><xref ref-type="fig" rid="F2">, 2</xref></tp:nomenclature><tp:treatment-sec sec-type="material" id="SECID0EMPAC"><title>Type.</title><p>China. Hubei Province: Shennongjia National Nature Reserve, Nantianmen, alt. 2821 m, 11 July 2011, <italic>zdg 7313</italic> (holotype: KUM!)</p><fig id="F1" position="float" orientation="portrait"><object-id xmlns:xlink="http://www.w3.org/1999/xlink" content-type="doi" xlink:type="simple">10.3897/phytokeys.156.37277.figure1</object-id><object-id xmlns:xlink="http://www.w3.org/1999/xlink" content-type="arpha" xlink:type="simple">611BD7A4-EEC7-573A-956E-DDD15EBC26E1</object-id><label>Figure 1.</label><caption><p>Images of <italic><tp:taxon-name><tp:taxon-name-part taxon-name-part-type="genus" reg="Geum">Geum</tp:taxon-name-part> <tp:taxon-name-part taxon-name-part-type="species" reg="sunhangii">sunhangii</tp:taxon-name-part></tp:taxon-name></italic>. <bold>A</bold> Habitat <bold>B</bold> habit <bold>C</bold> cauline leaves <bold>D</bold> radical leaves <bold>E</bold> roots <bold>F</bold> corolla <bold>G</bold> sepals <bold>H</bold> infructescences.</p></caption><graphic xmlns:xlink="http://www.w3.org/1999/xlink" xlink:href="phytokeys-156-113-g001.jpg" position="float" orientation="portrait" xlink:type="simple" id="oo_444897.jpg"><uri content-type="original_file" xlink:type="simple">https://binary.pensoft.net/fig/444897</uri></graphic></fig></tp:treatment-sec><tp:treatment-sec sec-type="diagnosis" id="SECID0E4AAE"><title>Diagnosis.</title><p><italic><tp:taxon-name><tp:taxon-name-part taxon-name-part-type="genus" reg="Geum">Geum</tp:taxon-name-part> <tp:taxon-name-part taxon-name-part-type="species" reg="sunhangii">sunhangii</tp:taxon-name-part></tp:taxon-name></italic> and <italic><tp:taxon-name><tp:taxon-name-part taxon-name-part-type="genus" reg="Geum">G.</tp:taxon-name-part> <tp:taxon-name-part taxon-name-part-type="species" reg="aleppicum">aleppicum</tp:taxon-name-part></tp:taxon-name></italic> are most similar in morphology. However, <italic><tp:taxon-name><tp:taxon-name-part taxon-name-part-type="genus" reg="Geum">G.</tp:taxon-name-part> <tp:taxon-name-part taxon-name-part-type="species" reg="sunhangii">sunhangii</tp:taxon-name-part></tp:taxon-name></italic> differs significantly from <italic><tp:taxon-name><tp:taxon-name-part taxon-name-part-type="genus" reg="Geum">G.</tp:taxon-name-part> <tp:taxon-name-part taxon-name-part-type="species" reg="aleppicum">aleppicum</tp:taxon-name-part></tp:taxon-name></italic> by the entire or 3-lobed cauline leaf (vs. blade pinnate, sometimes repeatedly lobed), reniform radical leaf terminal leaflet (vs. rhombic-ovate or compressed orbicular), nodding flowers (vs. erect), imbricate petals (vs. induplicate), curved at the obtuse or right angle at joint (vs. twisted), joint at ca. 2/3 of style apex (vs. ca. 1/4 way from apex). Detailed comparison information is in Table <xref ref-type="table" rid="T1">1</xref>.</p><table-wrap id="T1" position="float" orientation="portrait"><label>Table 1.</label><caption><p>Diagnostic morphological characters of <italic><tp:taxon-name><tp:taxon-name-part taxon-name-part-type="genus" reg="Geum">Geum</tp:taxon-name-part> <tp:taxon-name-part taxon-name-part-type="species" reg="sunhangii">sunhangii</tp:taxon-name-part></tp:taxon-name></italic> compared to its three congeneric Chinese species.</p></caption><table id="TID0EEDAG" rules="all"><tbody><tr><th rowspan="1" colspan="1"/><th rowspan="1" colspan="1">
                      <italic><tp:taxon-name><tp:taxon-name-part taxon-name-part-type="genus" reg="Geum">G.</tp:taxon-name-part> <tp:taxon-name-part taxon-name-part-type="species" reg="sunhangii">sunhangii</tp:taxon-name-part></tp:taxon-name></italic>
                    </th><th rowspan="1" colspan="1">
                      <italic><tp:taxon-name><tp:taxon-name-part taxon-name-part-type="genus" reg="Geum">G.</tp:taxon-name-part> <tp:taxon-name-part taxon-name-part-type="species" reg="aleppicum">aleppicum</tp:taxon-name-part></tp:taxon-name></italic>
                    </th><th rowspan="1" colspan="1">
                      <tp:taxon-name><tp:taxon-name-part taxon-name-part-type="genus" reg="Geum">G.</tp:taxon-name-part> <tp:taxon-name-part taxon-name-part-type="species" reg="japonicum">japonicum</tp:taxon-name-part> <tp:taxon-name-part taxon-name-part-type="infraspecific-rank">var.</tp:taxon-name-part> <tp:taxon-name-part taxon-name-part-type="variety" reg="chinense">chinense</tp:taxon-name-part></tp:taxon-name>
                    </th><th rowspan="1" colspan="1">
                      <italic><tp:taxon-name><tp:taxon-name-part taxon-name-part-type="genus" reg="Geum">G.</tp:taxon-name-part> <tp:taxon-name-part taxon-name-part-type="species" reg="rivale">rivale</tp:taxon-name-part></tp:taxon-name></italic>
                    </th></tr><tr><td rowspan="1" colspan="1">
                      <bold>Cauline leaf</bold>
                    </td><td rowspan="1" colspan="1">entire or 3-lobed</td><td rowspan="1" colspan="1">blade pinnate, sometimes repeatedly lobed</td><td rowspan="1" colspan="1">entire or 3-lobed</td><td rowspan="1" colspan="1">3-lobed or 3-parted</td></tr><tr><td rowspan="1" colspan="1">
                      <bold>Shape of radical leaf terminal leaflet</bold>
                    </td><td rowspan="1" colspan="1">reniform</td><td rowspan="1" colspan="1">rhombic-ovate or compressed orbicular</td><td rowspan="1" colspan="1">ovate or broadly obovate</td><td rowspan="1" colspan="1">rhombic-ovate</td></tr><tr><td rowspan="1" colspan="1">
                      <bold>Arrangement of petals</bold>
                    </td><td rowspan="1" colspan="1">imbricate</td><td rowspan="1" colspan="1">induplicate</td><td rowspan="1" colspan="1">induplicate</td><td rowspan="1" colspan="1">–</td></tr><tr><td rowspan="1" colspan="1">
                      <bold>Petal shape</bold>
                    </td><td rowspan="1" colspan="1">suborbicular</td><td rowspan="1" colspan="1">suborbicular</td><td rowspan="1" colspan="1">suborbicular</td><td rowspan="1" colspan="1">Semi-orbicular</td></tr><tr><td rowspan="1" colspan="1">
                      <bold>Petal colour</bold>
                    </td><td rowspan="1" colspan="1">yellow</td><td rowspan="1" colspan="1">yellow</td><td rowspan="1" colspan="1">yellow</td><td rowspan="1" colspan="1">yellow, purple-brown striate</td></tr><tr><td rowspan="1" colspan="1">
                      <bold>Sepal colour</bold>
                    </td><td rowspan="1" colspan="1">green</td><td rowspan="1" colspan="1">green</td><td rowspan="1" colspan="1">green</td><td rowspan="1" colspan="1">purplish</td></tr><tr><td rowspan="1" colspan="1">
                      <bold>Sepal growth mode</bold>
                    </td><td rowspan="1" colspan="1">spreading</td><td rowspan="1" colspan="1">spreading</td><td rowspan="1" colspan="1">spreading</td><td rowspan="1" colspan="1">erect</td></tr><tr><td rowspan="1" colspan="1">
                      <bold>Flower</bold>
                    </td><td rowspan="1" colspan="1">nodding</td><td rowspan="1" colspan="1">erect</td><td rowspan="1" colspan="1">erect</td><td rowspan="1" colspan="1">nodding</td></tr><tr><td rowspan="1" colspan="1">
                      <bold>Style joint</bold>
                    </td><td rowspan="1" colspan="1">obtuse or right angle curved</td><td rowspan="1" colspan="1">twisted</td><td rowspan="1" colspan="1">twisted</td><td rowspan="1" colspan="1">–</td></tr><tr><td rowspan="1" colspan="1">
                      <bold>Style joint location</bold>
                    </td><td rowspan="1" colspan="1">ca. 2/3 way from apex</td><td rowspan="1" colspan="1">ca. 1/4 way from apex</td><td rowspan="1" colspan="1">ca. 1/4 way from apex</td><td rowspan="1" colspan="1">–</td></tr></tbody></table></table-wrap><table-wrap id="T2" position="float" orientation="portrait"><label>Table 2.</label><caption><p>GenBank accession numbers for all species.</p></caption><table id="TID0E5MAG" rules="all"><tbody><tr><th rowspan="1" colspan="1">Species</th><th rowspan="1" colspan="1">Region</th><th rowspan="1" colspan="1">Accession</th><th rowspan="1" colspan="1">Region</th><th rowspan="1" colspan="1">Accession</th></tr><tr><td rowspan="1" colspan="1">
                      <bold><italic><tp:taxon-name><tp:taxon-name-part taxon-name-part-type="genus" reg="Geum">Geum</tp:taxon-name-part> <tp:taxon-name-part taxon-name-part-type="species" reg="sunhangii">sunhangii</tp:taxon-name-part></tp:taxon-name></italic></bold>
                    </td><td rowspan="1" colspan="1">ITS</td><td rowspan="1" colspan="1">
                      <ext-link xmlns:xlink="http://www.w3.org/1999/xlink" ext-link-type="gen" xlink:href="MT622526" xlink:type="simple">MT622526</ext-link>
                    </td><td rowspan="1" colspan="1">
                      <italic><abbrev xmlns:xlink="http://www.w3.org/1999/xlink" xlink:title="chloroplast trnL–trnF intergenic spacer" id="ABBRID0ELNAE" xlink:type="simple">trnL–trnF</abbrev></italic>
                    </td><td rowspan="1" colspan="1">
                      <ext-link xmlns:xlink="http://www.w3.org/1999/xlink" ext-link-type="gen" xlink:href="MT614591" xlink:type="simple">MT614591</ext-link>
                    </td></tr><tr><td rowspan="1" colspan="1">
                      <bold><italic><tp:taxon-name><tp:taxon-name-part taxon-name-part-type="genus" reg="Geum">Geum</tp:taxon-name-part> <tp:taxon-name-part taxon-name-part-type="species" reg="aleppicum">aleppicum</tp:taxon-name-part></tp:taxon-name></italic></bold>
                    </td><td rowspan="1" colspan="1">ITS</td><td rowspan="1" colspan="1">
                      <ext-link xmlns:xlink="http://www.w3.org/1999/xlink" ext-link-type="gen" xlink:href="KX645654" xlink:type="simple">KX645654</ext-link>
                    </td><td rowspan="1" colspan="1">
                      <italic><abbrev xmlns:xlink="http://www.w3.org/1999/xlink" xlink:title="chloroplast trnL–trnF intergenic spacer" id="ABBRID0EWOAE" xlink:type="simple">trnL–trnF</abbrev></italic>
                    </td><td rowspan="1" colspan="1">–</td></tr><tr><td rowspan="1" colspan="1">
                      <bold><italic><tp:taxon-name><tp:taxon-name-part taxon-name-part-type="genus" reg="Geum">Geum</tp:taxon-name-part> <tp:taxon-name-part taxon-name-part-type="species" reg="rivale">rivale</tp:taxon-name-part></tp:taxon-name></italic></bold>
                    </td><td rowspan="1" colspan="1">ITS</td><td rowspan="1" colspan="1">
                      <ext-link xmlns:xlink="http://www.w3.org/1999/xlink" ext-link-type="gen" xlink:href="AJ302352" xlink:type="simple">AJ302352</ext-link>
                    </td><td rowspan="1" colspan="1">
                      <italic><abbrev xmlns:xlink="http://www.w3.org/1999/xlink" xlink:title="chloroplast trnL–trnF intergenic spacer" id="ABBRID0E5PAE" xlink:type="simple">trnL–trnF</abbrev></italic>
                    </td><td rowspan="1" colspan="1">
                      <ext-link xmlns:xlink="http://www.w3.org/1999/xlink" ext-link-type="gen" xlink:href="AJ297338" xlink:type="simple">AJ297338</ext-link>
                    </td></tr><tr><td rowspan="1" colspan="1">
                      <bold><italic><tp:taxon-name><tp:taxon-name-part taxon-name-part-type="genus" reg="Geum">Geum</tp:taxon-name-part> <tp:taxon-name-part taxon-name-part-type="species" reg="andicola">andicola</tp:taxon-name-part></tp:taxon-name></italic></bold>
                    </td><td rowspan="1" colspan="1">ITS</td><td rowspan="1" colspan="1">
                      <ext-link xmlns:xlink="http://www.w3.org/1999/xlink" ext-link-type="gen" xlink:href="AJ302346" xlink:type="simple">AJ302346</ext-link>
                    </td><td rowspan="1" colspan="1">
                      <italic><abbrev xmlns:xlink="http://www.w3.org/1999/xlink" xlink:title="chloroplast trnL–trnF intergenic spacer" id="ABBRID0EJRAE" xlink:type="simple">trnL–trnF</abbrev></italic>
                    </td><td rowspan="1" colspan="1">
                      <ext-link xmlns:xlink="http://www.w3.org/1999/xlink" ext-link-type="gen" xlink:href="AJ297332" xlink:type="simple">AJ297332</ext-link>
                    </td></tr><tr><td rowspan="1" colspan="1">
                      <bold><italic><tp:taxon-name><tp:taxon-name-part taxon-name-part-type="genus" reg="Taihangia">Taihangia</tp:taxon-name-part> <tp:taxon-name-part taxon-name-part-type="species" reg="rupestris">rupestris</tp:taxon-name-part></tp:taxon-name></italic></bold>
                    </td><td rowspan="1" colspan="1">ITS</td><td rowspan="1" colspan="1">
                      <ext-link xmlns:xlink="http://www.w3.org/1999/xlink" ext-link-type="gen" xlink:href="AJ302361" xlink:type="simple">AJ302361</ext-link>
                    </td><td rowspan="1" colspan="1">
                      <italic><abbrev xmlns:xlink="http://www.w3.org/1999/xlink" xlink:title="chloroplast trnL–trnF intergenic spacer" id="ABBRID0EUSAE" xlink:type="simple">trnL–trnF</abbrev></italic>
                    </td><td rowspan="1" colspan="1">
                      <ext-link xmlns:xlink="http://www.w3.org/1999/xlink" ext-link-type="gen" xlink:href="AJ297347" xlink:type="simple">AJ297347</ext-link>
                    </td></tr><tr><td rowspan="1" colspan="1">
                      <bold><italic><tp:taxon-name><tp:taxon-name-part taxon-name-part-type="genus" reg="Waldsteinia">Waldsteinia</tp:taxon-name-part> <tp:taxon-name-part taxon-name-part-type="species" reg="geoides">geoides</tp:taxon-name-part></tp:taxon-name></italic></bold>
                    </td><td rowspan="1" colspan="1">ITS</td><td rowspan="1" colspan="1">
                      <ext-link xmlns:xlink="http://www.w3.org/1999/xlink" ext-link-type="gen" xlink:href="AJ302362" xlink:type="simple">AJ302362</ext-link>
                    </td><td rowspan="1" colspan="1">
                      <italic><abbrev xmlns:xlink="http://www.w3.org/1999/xlink" xlink:title="chloroplast trnL–trnF intergenic spacer" id="ABBRID0E6TAE" xlink:type="simple">trnL–trnF</abbrev></italic>
                    </td><td rowspan="1" colspan="1">
                      <ext-link xmlns:xlink="http://www.w3.org/1999/xlink" ext-link-type="gen" xlink:href="AJ297348" xlink:type="simple">AJ297348</ext-link>
                    </td></tr><tr><td rowspan="1" colspan="1">
                      <bold><italic><tp:taxon-name><tp:taxon-name-part taxon-name-part-type="genus" reg="Coluria">Coluria</tp:taxon-name-part> <tp:taxon-name-part taxon-name-part-type="species" reg="geoides">geoides</tp:taxon-name-part></tp:taxon-name></italic></bold>
                    </td><td rowspan="1" colspan="1">ITS</td><td rowspan="1" colspan="1">
                      <ext-link xmlns:xlink="http://www.w3.org/1999/xlink" ext-link-type="gen" xlink:href="AJ302343" xlink:type="simple">AJ302343</ext-link>
                    </td><td rowspan="1" colspan="1">
                      <italic><abbrev xmlns:xlink="http://www.w3.org/1999/xlink" xlink:title="chloroplast trnL–trnF intergenic spacer" id="ABBRID0EKVAE" xlink:type="simple">trnL–trnF</abbrev></italic>
                    </td><td rowspan="1" colspan="1">
                      <ext-link xmlns:xlink="http://www.w3.org/1999/xlink" ext-link-type="gen" xlink:href="AJ297329" xlink:type="simple">AJ297329</ext-link>
                    </td></tr><tr><td rowspan="1" colspan="1">
                      <bold><italic><tp:taxon-name><tp:taxon-name-part taxon-name-part-type="genus" reg="Geum">Geum</tp:taxon-name-part> <tp:taxon-name-part taxon-name-part-type="species" reg="bulgaricum">bulgaricum</tp:taxon-name-part></tp:taxon-name></italic></bold>
                    </td><td rowspan="1" colspan="1">ITS</td><td rowspan="1" colspan="1">
                      <ext-link xmlns:xlink="http://www.w3.org/1999/xlink" ext-link-type="gen" xlink:href="AJ302347" xlink:type="simple">AJ302347</ext-link>
                    </td><td rowspan="1" colspan="1">
                      <italic><abbrev xmlns:xlink="http://www.w3.org/1999/xlink" xlink:title="chloroplast trnL–trnF intergenic spacer" id="ABBRID0EVWAE" xlink:type="simple">trnL–trnF</abbrev></italic>
                    </td><td rowspan="1" colspan="1"><ext-link xmlns:xlink="http://www.w3.org/1999/xlink" ext-link-type="gen" xlink:href="AJ297333" xlink:type="simple">AJ297333</ext-link>.</td></tr><tr><td rowspan="1" colspan="1">
                      <bold><italic><tp:taxon-name><tp:taxon-name-part taxon-name-part-type="genus" reg="Geum">Geum</tp:taxon-name-part> <tp:taxon-name-part taxon-name-part-type="species" reg="calthifolium">calthifolium</tp:taxon-name-part></tp:taxon-name></italic></bold>
                    </td><td rowspan="1" colspan="1">ITS</td><td rowspan="1" colspan="1">
                      <ext-link xmlns:xlink="http://www.w3.org/1999/xlink" ext-link-type="gen" xlink:href="MG235321" xlink:type="simple">MG235321</ext-link>
                    </td><td rowspan="1" colspan="1">
                      <italic><abbrev xmlns:xlink="http://www.w3.org/1999/xlink" xlink:title="chloroplast trnL–trnF intergenic spacer" id="ABBRID0EAYAE" xlink:type="simple">trnL–trnF</abbrev></italic>
                    </td><td rowspan="1" colspan="1">
                      <ext-link xmlns:xlink="http://www.w3.org/1999/xlink" ext-link-type="gen" xlink:href="AB219633" xlink:type="simple">AB219633</ext-link>
                    </td></tr><tr><td rowspan="1" colspan="1">
                      <bold><italic><tp:taxon-name><tp:taxon-name-part taxon-name-part-type="genus" reg="Geum">Geum</tp:taxon-name-part> <tp:taxon-name-part taxon-name-part-type="species" reg="heterocarpum">heterocarpum</tp:taxon-name-part></tp:taxon-name></italic></bold>
                    </td><td rowspan="1" colspan="1">ITS</td><td rowspan="1" colspan="1">
                      <ext-link xmlns:xlink="http://www.w3.org/1999/xlink" ext-link-type="gen" xlink:href="AJ302349" xlink:type="simple">AJ302349</ext-link>
                    </td><td rowspan="1" colspan="1">
                      <italic><abbrev xmlns:xlink="http://www.w3.org/1999/xlink" xlink:title="chloroplast trnL–trnF intergenic spacer" id="ABBRID0ELZAE" xlink:type="simple">trnL–trnF</abbrev></italic>
                    </td><td rowspan="1" colspan="1">
                      <ext-link xmlns:xlink="http://www.w3.org/1999/xlink" ext-link-type="gen" xlink:href="AJ297335" xlink:type="simple">AJ297335</ext-link>
                    </td></tr><tr><td rowspan="1" colspan="1">
                      <bold><italic><tp:taxon-name><tp:taxon-name-part taxon-name-part-type="genus" reg="Geum">Geum</tp:taxon-name-part> <tp:taxon-name-part taxon-name-part-type="species" reg="vernum">vernum</tp:taxon-name-part></tp:taxon-name></italic></bold>
                    </td><td rowspan="1" colspan="1">ITS</td><td rowspan="1" colspan="1">
                      <ext-link xmlns:xlink="http://www.w3.org/1999/xlink" ext-link-type="gen" xlink:href="AJ302355" xlink:type="simple">AJ302355</ext-link>
                    </td><td rowspan="1" colspan="1">
                      <italic><abbrev xmlns:xlink="http://www.w3.org/1999/xlink" xlink:title="chloroplast trnL–trnF intergenic spacer" id="ABBRID0EW1AE" xlink:type="simple">trnL–trnF</abbrev></italic>
                    </td><td rowspan="1" colspan="1">
                      <ext-link xmlns:xlink="http://www.w3.org/1999/xlink" ext-link-type="gen" xlink:href="AJ297341" xlink:type="simple">AJ297341</ext-link>
                    </td></tr><tr><td rowspan="1" colspan="1">
                      <bold><italic><tp:taxon-name><tp:taxon-name-part taxon-name-part-type="genus" reg="Geum">Geum</tp:taxon-name-part> <tp:taxon-name-part taxon-name-part-type="species" reg="reptans">reptans</tp:taxon-name-part></tp:taxon-name></italic></bold>
                    </td><td rowspan="1" colspan="1">ITS</td><td rowspan="1" colspan="1">
                      <ext-link xmlns:xlink="http://www.w3.org/1999/xlink" ext-link-type="gen" xlink:href="AJ302351" xlink:type="simple">AJ302351</ext-link>
                    </td><td rowspan="1" colspan="1">
                      <italic><abbrev xmlns:xlink="http://www.w3.org/1999/xlink" xlink:title="chloroplast trnL–trnF intergenic spacer" id="ABBRID0EB3AE" xlink:type="simple">trnL–trnF</abbrev></italic>
                    </td><td rowspan="1" colspan="1">
                      <ext-link xmlns:xlink="http://www.w3.org/1999/xlink" ext-link-type="gen" xlink:href="AJ297337" xlink:type="simple">AJ297337</ext-link>
                    </td></tr><tr><td rowspan="1" colspan="1">
                      <bold><italic><tp:taxon-name><tp:taxon-name-part taxon-name-part-type="genus" reg="Geum">Geum</tp:taxon-name-part> <tp:taxon-name-part taxon-name-part-type="species" reg="montanum">montanum</tp:taxon-name-part></tp:taxon-name></italic></bold>
                    </td><td rowspan="1" colspan="1">ITS</td><td rowspan="1" colspan="1">
                      <ext-link xmlns:xlink="http://www.w3.org/1999/xlink" ext-link-type="gen" xlink:href="AJ302350" xlink:type="simple">AJ302350</ext-link>
                    </td><td rowspan="1" colspan="1">
                      <italic><abbrev xmlns:xlink="http://www.w3.org/1999/xlink" xlink:title="chloroplast trnL–trnF intergenic spacer" id="ABBRID0EM4AE" xlink:type="simple">trnL–trnF</abbrev></italic>
                    </td><td rowspan="1" colspan="1">
                      <ext-link xmlns:xlink="http://www.w3.org/1999/xlink" ext-link-type="gen" xlink:href="AJ297336" xlink:type="simple">AJ297336</ext-link>
                    </td></tr><tr><td rowspan="1" colspan="1">
                      <bold><italic><tp:taxon-name><tp:taxon-name-part taxon-name-part-type="genus" reg="Fallugia">Fallugia</tp:taxon-name-part> <tp:taxon-name-part taxon-name-part-type="species" reg="paradoxa">paradoxa</tp:taxon-name-part></tp:taxon-name></italic></bold>
                    </td><td rowspan="1" colspan="1">ITS</td><td rowspan="1" colspan="1">
                      <ext-link xmlns:xlink="http://www.w3.org/1999/xlink" ext-link-type="gen" xlink:href="U90805" xlink:type="simple">U90805</ext-link>
                    </td><td rowspan="1" colspan="1">
                      <italic><abbrev xmlns:xlink="http://www.w3.org/1999/xlink" xlink:title="chloroplast trnL–trnF intergenic spacer" id="ABBRID0EX5AE" xlink:type="simple">trnL–trnF</abbrev></italic>
                    </td><td rowspan="1" colspan="1">
                      <ext-link xmlns:xlink="http://www.w3.org/1999/xlink" ext-link-type="gen" xlink:href="AJ297331" xlink:type="simple">AJ297331</ext-link>
                    </td></tr><tr><td rowspan="1" colspan="1">
                      <bold><italic><tp:taxon-name><tp:taxon-name-part taxon-name-part-type="genus" reg="Sanguisorba">Sanguisorba</tp:taxon-name-part> <tp:taxon-name-part taxon-name-part-type="species" reg="officinalis">officinalis</tp:taxon-name-part></tp:taxon-name></italic></bold>
                    </td><td rowspan="1" colspan="1">ITS</td><td rowspan="1" colspan="1">
                      <ext-link xmlns:xlink="http://www.w3.org/1999/xlink" ext-link-type="gen" xlink:href="KR052188" xlink:type="simple">KR052188</ext-link>
                    </td><td rowspan="1" colspan="1">
                      <italic><abbrev xmlns:xlink="http://www.w3.org/1999/xlink" xlink:title="chloroplast trnL–trnF intergenic spacer" id="ABBRID0EDAAG" xlink:type="simple">trnL–trnF</abbrev></italic>
                    </td><td rowspan="1" colspan="1">
                      <ext-link xmlns:xlink="http://www.w3.org/1999/xlink" ext-link-type="gen" xlink:href="AJ416465" xlink:type="simple">AJ416465</ext-link>
                    </td></tr></tbody></table></table-wrap></tp:treatment-sec><tp:treatment-sec sec-type="description" id="SECID0ENAAG"><title>Description.</title><p>Roots fascicled, taproot terete, ca. 0.7 cm in diameter. Stems erect, 20–60 cm tall, pilose. Radical leaves lyrate-pinnate, 10–25 cm, with 2–4 pairs of leaflets, strigose; leaflets unequal, terminal leaflet largest, reniform, lobed, 2.5–6 × 3–10 cm, base cordate or truncate, margin irregularly coarsely serrate, apex rounded; cauline leaf ovate, herbaceous, 2–2.5 × 2.5–3.5 cm, leaf-like, leaf simple, entire or 3-lobed, margin irregularly coarsely serrate; veins bulge at leaf abaxially. Inflorescence terminal, corymb, bisexual, usually nodding, laxly 2–5 flowered. Flower actinomorphic, ca. 2.3 cm in diameter, pedicel densely pubescent and pilose; sepals triangular-ovate, green, apex acuminate; epicalyx elliptic or lanceolate, minute, ca. 1/3 as long as sepals, apex acuminate. Petals 5, yellow, imbricate, suborbicular, longer than sepals. Stamens numerous, yellow, ca. 0.22 cm; filament linear; anther yellow, ellipsoid. Style terminal, ca. 0.24 cm in length, curved at an obtuse or right angle at joint, joint at ca. 2/3 of style apex, style glabrous and apex separating from joint at fruit maturity. Infructescence ovoid or ellipsoid, ca. 80 seeds; fruiting receptacle hirtellous; achenes hirtellous, hair ca. 0.3 mm, erect (Figs <xref ref-type="fig" rid="F1">1</xref>, <xref ref-type="fig" rid="F2">2</xref>).</p><fig id="F2" position="float" orientation="portrait"><object-id xmlns:xlink="http://www.w3.org/1999/xlink" content-type="doi" xlink:type="simple">10.3897/phytokeys.156.37277.figure2</object-id><object-id xmlns:xlink="http://www.w3.org/1999/xlink" content-type="arpha" xlink:type="simple">4984342A-B9A0-5C9F-A734-D5FA8C2A1B00</object-id><label>Figure 2.</label><caption><p>Holotype of <italic><tp:taxon-name><tp:taxon-name-part taxon-name-part-type="genus" reg="Geum">Geum</tp:taxon-name-part> <tp:taxon-name-part taxon-name-part-type="species" reg="sunhangii">sunhangii</tp:taxon-name-part></tp:taxon-name></italic>. <bold>A</bold> Plant <bold>B</bold> achene <bold>C</bold> gynoecium <bold>D</bold> cauline leaf <bold>E</bold> petal <bold>F</bold> florets <bold>G</bold> filaments and anthers <bold>H</bold> calyx. Drawn by Ling Wang.</p></caption><graphic xmlns:xlink="http://www.w3.org/1999/xlink" xlink:href="phytokeys-156-113-g002.jpg" position="float" orientation="portrait" xlink:type="simple" id="oo_444898.jpg"><uri content-type="original_file" xlink:type="simple">https://binary.pensoft.net/fig/444898</uri></graphic></fig></tp:treatment-sec><tp:treatment-sec sec-type="phenology" id="SECID0EDCAG"><title>Phenology.</title><p><italic><tp:taxon-name><tp:taxon-name-part taxon-name-part-type="genus" reg="Geum">G.</tp:taxon-name-part> <tp:taxon-name-part taxon-name-part-type="species" reg="sunhangii">sunhangii</tp:taxon-name-part></tp:taxon-name></italic> flowers in May and sets fruit in August.</p></tp:treatment-sec><tp:treatment-sec sec-type="distribution" id="SECID0EUCAG"><title>Distribution and habitat.</title><p><italic><tp:taxon-name><tp:taxon-name-part taxon-name-part-type="genus" reg="Geum">Geum</tp:taxon-name-part> <tp:taxon-name-part taxon-name-part-type="species" reg="sunhangii">sunhangii</tp:taxon-name-part></tp:taxon-name></italic> is currently found in Nantianmen, Shennongjia National Nature Reserve, Hubei Province (Fig. <xref ref-type="fig" rid="F6">6</xref>). It grows on hillside meadows near water.</p></tp:treatment-sec><tp:treatment-sec sec-type="conservation status" id="SECID0EJDAG"><title>Conservation status.</title><p>Based on the results of field investigations, <italic><tp:taxon-name><tp:taxon-name-part taxon-name-part-type="genus" reg="Geum">Geum</tp:taxon-name-part> <tp:taxon-name-part taxon-name-part-type="species" reg="sunhangii">sunhangii</tp:taxon-name-part></tp:taxon-name></italic> was only discovered in Nantianmen, Shennongjia National Nature Reserve, where there is almost no human pressure on the distribution location of this species. About 60,000 individuals were present and the extent of occurrence is ca. 30,000 m<sup>2</sup>. It is possible that additional populations may be discovered during future excursions. We initially define the category of <italic><tp:taxon-name><tp:taxon-name-part taxon-name-part-type="genus" reg="Geum">G.</tp:taxon-name-part> <tp:taxon-name-part taxon-name-part-type="species" reg="sunhangii">sunhangii</tp:taxon-name-part></tp:taxon-name></italic> as Near Threatened (<abbrev xmlns:xlink="http://www.w3.org/1999/xlink" xlink:title="Near Threatened" id="ABBRID0EHEAG" xlink:type="simple">NT</abbrev>) by the Guidelines for Using the IUCN Red List Categories and Criteria (<xref ref-type="bibr" rid="B12">IUCN 2017</xref>).</p></tp:treatment-sec><tp:treatment-sec sec-type="Vernacular name" id="SECID0EPEAG"><title>Vernacular name.</title><p>神农花, shén nóng huā in Chinese Pinyin.</p></tp:treatment-sec><tp:treatment-sec sec-type="etymology" id="SECID0EUEAG"><title>Etymology.</title><p>The new species is named after the famous Chinese botanist Hang Sun, who made significant contributions to plant taxonomy, floral identification and biogeography in China.</p></tp:treatment-sec><tp:treatment-sec><!--Section generated to contain objects referenced in tp:taxon-treatment.--><fig id="F6" position="float" orientation="portrait"><object-id xmlns:xlink="http://www.w3.org/1999/xlink" content-type="doi" xlink:type="simple">10.3897/phytokeys.156.37277.figure6</object-id><object-id xmlns:xlink="http://www.w3.org/1999/xlink" content-type="arpha" xlink:type="simple">D4EF1FE2-0A4E-568C-8A58-EFDB652F3694</object-id><label>Figure 6.</label><caption><p>Distribution of <italic><tp:taxon-name><tp:taxon-name-part taxon-name-part-type="genus" reg="Geum">Geum</tp:taxon-name-part> <tp:taxon-name-part taxon-name-part-type="species" reg="sunhangii">sunhangii</tp:taxon-name-part></tp:taxon-name></italic> in Hubei Province, China. Star indicates the type locality of <italic><tp:taxon-name><tp:taxon-name-part taxon-name-part-type="genus" reg="Geum">G.</tp:taxon-name-part> <tp:taxon-name-part taxon-name-part-type="species" reg="sunhangii">sunhangii</tp:taxon-name-part></tp:taxon-name></italic>.</p></caption><graphic xmlns:xlink="http://www.w3.org/1999/xlink" xlink:href="phytokeys-156-113-g006.jpg" position="float" orientation="portrait" xlink:type="simple" id="oo_444902.jpg"><uri content-type="original_file" xlink:type="simple">https://binary.pensoft.net/fig/444902</uri></graphic></fig></tp:treatment-sec><ref-list><ref id="B12"><mixed-citation xmlns:xlink="http://www.w3.org/1999/xlink" xlink:type="simple"><institution xlink:type="simple">IUCN</institution> (<year>2017</year>) Guidelines for using the IUCN Red List Categories and Criteria. version 13. Prepared by the Standards and Petitions Subcommittee of the IUCN Species Survival Commission. <ext-link xlink:type="simple" ext-link-type="uri" xlink:href="http://cmsdocs.s3.amazonaws.com/RedListGuidelines.pdf">http://cmsdocs.s3.amazonaws.com/RedListGuidelines.pdf</ext-link></mixed-citation></ref></ref-list></tp:taxon-treatment>
